# Supplementary material for: Malarial parasite diversity in chimpanzees: the value of comparative approaches to ascertain the evolution of Plasmodium falciparum antigens
Source: Malar J. 2013 Sep 17;12:328. doi: 10.1186/1475-2875-12-328 (PMC3848613; doi:10.1186/1475-2875-12-328)
Supplement: Additional file 2 — List of primers used to amplify the different genes included in this study. [file 1475-2875-12-328-S2.xlsx]

## Sheet: Primers
	Primers
Gene	Forward	Reverse	AmpliTaq polymerase
Cytochrome b (cytb)	External: TGT AAT GCC TAG ACG TAT TCC	External: GT CAA WCA AAC ATG AAT ATA GAC	Applied Biosystems, Roche-USA
	Internal: T CTA TTA ATT TAG YWA AAG CAC	Internal: G CTT GGG AGC TGT AAT CAT AAT
Mitochondrial genome (mtDNA)	GA GGA TTC TCT CCA CAC TTC AAT TCG TAC TTC	CAG GAA AAT WAT AGA CCG AAC CTT GGA CTC	TaKaRa LA TaqTM Polymerase (TaKaRa Mirus Bio Inc)
Dihydrofolate reductase-thymidylate synthase (dhfr-ts)	G CMA TAT GTG CAT GTT GTA ARG	GC CAT ATC CAT TKA AAT TTT WTC	Applied Biosystems, Roche-USA
Chloroquine resistance transporter (Pfcrt)	TTT TTC CCT TGT CGA CCT TAA C	GAA TAA AAC AAT AAA GAA CAT AAT CAT AC	Applied Biosystems, Roche-USA
Circumsporozoite protein (CSP)	A TGA TGA GAA AAT TAG CTA TTT TAT CTG	C TAA ATA AGG AAC AAG AAG GAT AAT ACC	Applied Biosystems, Roche-USA
	T ATA TAC MAG AAC AAG ATG AAG	GG ATR TCA GCT ACT TAA TTG
Merozoite surface protein 2 (MSP2)	ATG AAG GTA ATT AAA ACA TTG TC	TGG CAA AAG CTA AAA CAA GTG TTG C	AmpliTaq Gold® DNA polymerase (Applied Biosystems, Roche-USA)
Var2CSA	ATA GAC AAA AGG TGT GGG AAG	ACT AYC ATT AGA ACT AGA TCC	AmpliTaq Gold® DNA polymerase (Applied Biosystems, Roche-USA)
