# Supplementary material for: Malarial parasite diversity in chimpanzees: the value of comparative approaches to ascertain the evolution of Plasmodium falciparum antigens
Source: Malar J. 2013 Sep 17;12:328. doi: 10.1186/1475-2875-12-328 (PMC3848613; doi:10.1186/1475-2875-12-328)
Supplement: Additional file 3 — Plasmodium species included in our phylogenetic analysis. [file 1475-2875-12-328-S3.xlsx]

## Sheet: Plasmodium species
Additional file 3. Plasmodium species included in our phylogenetic analysis.
Species - Strain	NCBI No.	Natural Host	Geogrphic range	Refrences
P. cynomolgi - Berok	AB444129	M. radiata, Presbytis entrellus,	Southeast Asia	Sawai,H., Otani,H., Arisue,N., Palacpac,N., de Oliveira Martins,L.Pathirana,S., Handunnetti,S., Kawai,S., Kishino,H., Horii,T. ,Tanabe,K. 2010. Lineage-specific positive selection at the merozoite surface protein 1 (msp1) locus of Plasmodium vivax and related simian malaria parasites. BMC Evol. Biol. 10, 52
P. cynomolgi - Ceylonensis	AB444125	P. critatus, Semnopithecus spp.
P. vivax - Salvador I	AY598140	Homo sapiens	Tropical, subtropical, and temperate regions	Jongwutiwes,S., Putaporntip,C., Iwasaki,T., Ferreira,M.U., Kanbara,H. and Hughes,A.L. 2005. Mitochondrial genome sequences support ancient population expansionin Plasmodium vivax. Mol. Biol. Evol. 22 (8), 1733-1739
P. inui- Taiwan II	GQ355483	Macaca sinica, M. nemestrina,	South and East Asia	Krief,S., Escalante,A.A., Pacheco,M.A., Mugisha,L., Andre,C., Halbwax,M., Fischer,A., Krief,J.M., Kasenene,J.M., Crandfield,M., Cornejo,O.E., Chavatte,J.M., Lin,C., Letourneur,F., Gruner,A.C., McCutchan,T.F., Renia,L. and Snounou,G. 2010. On the Diversity of Malaria Parasites in African Apes and the Origin of Plasmodium falciparum from Bonobos. PLoS Pathog. 6 (2), E1000765
		M. fascicularis, M. mulatta,
P. inui- Leaf Monkey II	GQ355482	M. radiata, M. cyclopis		Krief,S., Escalante,A.A., Pacheco,M.A., Mugisha,L., Andre,C., Halbwax,M., Fischer,A., Krief,J.M., Kasenene,J.M., Crandfield,M., Cornejo,O.E., Chavatte,J.M., Lin,C., Letourneur,F., Gruner,A.C., McCutchan,T.F., Renia,L. and Snounou,G. 2010. On the Diversity of Malaria Parasites in African Apes and the Origin of Plasmodium falciparum from Bonobos. PLoS Pathog. 6 (2), E1000765
P. hylobati	AB354573	Hylobati moloch	Indonesia, Malaysia (Borneo)	Hayakawa,T., Culleton,R., Otani,H., Horii,T. and Tanabe,K. 2008. Big bang in the evolution of extant malaria parasites. Mol. Biol. Evol. 25 (10), 2233-2239
Plasmodium sp. (VM82)	JQ308531	Pongo pygmaeus	Kalimantan, Indonesia	Pacheco,M.A., Reid,M.J., Schillaci,M.A., Lowenberger,C.A., Galdikas,B.M., Jones-Engel,L. and Escalante, A.A. 2012. The origin of malarial parasites in orangutans. PLoS ONE 7 (4), E34990
P. simiovale	AB434920	M. sinica	Sri Lanka	Hayakawa,T., Culleton,R., Otani,H., Horii,T. and Tanabe,K. 2008. Big bang in the evolution of extant malaria parasites. Mol. Biol. Evol. 25 (10), 2233-2239
P. fieldi- N-3	AB354574	M. nemestrina, M. fascicularis	Malaysia	Hayakawa,T., Culleton,R., Otani,H., Horii,T. and Tanabe,K. 2008. Big bang in the evolution of extant malaria parasites. Mol. Biol. Evol. 25 (10), 2233-2239
P. coatneyi	AB354575	M. fascicularis	Malaysia, Philippines	Hayakawa,T., Culleton,R., Otani,H., Horii,T. and Tanabe,K. 2008. Big bang in the evolution of extant malaria parasites. Mol. Biol. Evol. 25 (10), 2233-2239
P. knowlesi - Malayan	NC_007232	M. nemestrina, M. fascicularis, M. nigra	Southeast Asia	Jongwutiwes,S., Putaporntip,C., Iwasaki,T., Ferreira,M.U., Kanbara,H. and Hughes,A.L. 2005. Mitochondrial genome sequences support ancient population expansionin Plasmodium vivax. Mol. Biol. Evol. 22 (8), 1733-1739
P. fragile	AY722799	M. radiata, M. mulatta, Prebytis spp.	Southern India, Sri Lanka	Jongwutiwes,S., Putaporntip,C., Iwasaki,T., Ferreira,M.U., Kanbara,H. and Hughes,A.L. 2005. Mitochondrial genome sequences support ancient population expansionin Plasmodium vivax. Mol. Biol. Evol. 22 (8), 1733-1739
P. gonderi	AY800111	Cercocebus atys, Cercopithecus spp.	Central Africa	Mu,J., Joy,D.A., Duan,J., Huang,Y., Carlton,J., Walker,J., Barnwell,J., Beerli,P., Charleston,M., Pybus,O.G. and Su,X.Z. 2005. Host switch leads to emergence of Plasmodium vivax malaria in humans. Mol. Biol. Evol. 22 (8), 1686-1693
Plasmodium sp.	AY800112	Mandrillus sphinx (Cercopithecidae)	Central Africa	Mu,J., Joy,D.A., Duan,J., Huang,Y., Carlton,J., Walker,J., Barnwell,J., Beerli,P., Charleston,M., Pybus,O.G. and Su,X.Z. 2005. Host switch leads to emergence of Plasmodium vivax malaria in humans. Mol. Biol. Evol. 22 (8), 1686-1693
P. malariae	AB354570	Homo sapiens	Tropical, subtropical, and temperate regions	Hayakawa,T., Culleton,R., Otani,H., Horii,T. and Tanabe,K. 2008. Big bang in the evolution of extant malaria parasites. Mol. Biol. Evol. 25 (10), 2233-2239
P. ovale-wallikeri	HQ712053	Homo sapiens	Tropical and subtropical regions	Pacheco,M.A., Battistuzzi,F.U., Junge,R.E., Cornejo,O.E., Williams,C.V., Landau,I., Rabetafika,L., Snounou,G., Jones-Engel,L., Escalante,A.A. 2011. Timing the origin of human malarias: the lemur puzzle. BMC Evol. Biol. 11, 299
P. ovale-curtisi	HQ712052	Homo sapiens	Tropical and subtropical regions	Pacheco,M.A., Battistuzzi,F.U., Junge,R.E., Cornejo,O.E., Williams,C.V., Landau,I., Rabetafika,L., Snounou,G., Jones-Engel,L., Escalante,A.A. 2011. Timing the origin of human malarias: the lemur puzzle. BMC Evol. Biol. 11, 299
Plasmodium sp. (A)	HQ712054	Hapalemur griseus griseus	Madagascar (Eastern rainforest)	Pacheco,M.A., Battistuzzi,F.U., Junge,R.E., Cornejo,O.E., Williams,C.V., Landau,I., Rabetafika,L., Snounou,G., Jones-Engel,L., Escalante,A.A. 2011. Timing the origin of human malarias: the lemur puzzle. BMC Evol. Biol. 11, 299
Plasmodium sp. (B)	HQ712055	Varecia variegata
Plasmodium sp. (C)	HQ712056	Hapalemur griseus griseus
Plasmodium sp. (D)	HQ712057	Indri indri
Plasmodium sp. (E)	JN131536	Eulemur macaco macaco
P. berghei	AF014115	Grammomys sp.	Central Africa	Tan,T.M.C., Noviyanti,R., Syafruddin, Marzuki,S. and Ting,R.C.Y. 2000. NCBI Direct Submission
P. yoelii	M29000	Thamnomys sp.	Africa	Vaidya,A.B., Akella,R. and Suplick,K. 1989. Sequences similar to genes for two mitochondrial proteins and portions of ribosomal RNA in tandemly arrayed 6-kilobase-pair DNA of a malarial parasite. Mol. Biochem. Parasitol. 35 (2), 97-107
P. atheruri	HQ712051	Atherurus africanus (Porcupine)	Central Africa	Pacheco,M.A., Battistuzzi,F.U., Junge,R.E., Cornejo,O.E., Williams,C.V., Landau,I., Rabetafika,L., Snounou,G., Jones-Engel,L., Escalante,A.A. 2011. Timing the origin of human malarias: the lemur puzzle. BMC Evol. Biol. 11, 299
P. chabaudi	AF014116	Thamnomys sp.	Central Africa	Tan,T.M.C., Noviyanti,R., Syafruddin, Marzuki,S. and Ting,R.C.Y. 2000. NCBI Direct Submission
P. vinckei vinckei	AB599931	Thamnomys sp./Grammomys sp.	Central Africa	Hikosaka K, Watanabe Y, Kobayashi F, Waki S, Kita K, Tanabe K. 2011. Highly conserved gene arrangement of the mitochondrial genomes of 23 Plasmodium species. Parasitol Int. 2011 Jun;60(2):175-80.
Plasmodium billbrayi	GQ355468	Pan troglodytes	Uganda, Republic of the Congo	Krief,S., Escalante,A.A., Pacheco,M.A., Mugisha,L., Andre,C., Halbwax,M., Fischer,A., Krief,J.M., Kasenene,J.M., Crandfield,M., Cornejo,O.E., Chavatte,J.M., Lin,C., Letourneur,F., Gruner,A.C., McCutchan,T.F., Renia,L. and Snounou,G. 2010. On the Diversity of Malaria Parasites in African Apes and the Origin of Plasmodium falciparum from Bonobos. PLoS Pathog. 6 (2), E1000765
Plasmodium billcollinsi	GQ355479	Pan troglodytes	Uganda, Republic of the Congo	Krief,S., Escalante,A.A., Pacheco,M.A., Mugisha,L., Andre,C., Halbwax,M., Fischer,A., Krief,J.M., Kasenene,J.M., Crandfield,M., Cornejo,O.E., Chavatte,J.M., Lin,C., Letourneur,F., Gruner,A.C., McCutchan,T.F., Renia,L. and Snounou,G. 2010. On the Diversity of Malaria Parasites in African Apes and the Origin of Plasmodium falciparum from Bonobos. PLoS Pathog. 6 (2), E1000765
P. reichenowi	NC-002235	Pan troglodytes	Africa	Conway,D.J., Fanello,C., Lloyd,J.M., Al-Joubori,B.M., Baloch,A.H., Somanath,S.D., Roper,C., Oduola,A.M., Mulder,B., Povoa,M.M., Singh,B. and Thomas,A.W. 2000. Origin of Plasmodium falciparum malaria is traced by mitochondrial DNA. Mol. Biochem. Parasitol. 111 (1), 163-171
P. reichenowi (isolate 20)	JX893154	Pan troglodytes	Republic of the Congo	This study
P. reichenowi - like	GQ355476	Pan troglodytes	Republic of the Congo	Krief,S., Escalante,A.A., Pacheco,M.A., Mugisha,L., Andre,C., Halbwax,M., Fischer,A., Krief,J.M., Kasenene,J.M., Crandfield,M., Cornejo,O.E., Chavatte,J.M., Lin,C., Letourneur,F., Gruner,A.C., McCutchan,T.F., Renia,L. and Snounou,G. 2010. On the Diversity of Malaria Parasites in African Apes and the Origin of Plasmodium falciparum from Bonobos. PLoS Pathog. 6 (2), E1000765
Plasmodium sp. (isolate 70)	KF040083	Pan troglodytes	Republic of the Congo	This study
P. gaboni	FJ895307	Pan troglodytes	Gabon	Ollomo,B., Durand,P., Prugnolle,F., Douzery,E., Arnathau,C., Nkoghe,D., Leroy,E. and Renaud,F. 2009. A new malaria agent in African hominids. PLoS Pathog. 5 (5), E1000446
P. gaboni (isolate 39)	JX893151	Pan troglodytes	Republic of the Congo	This study
P. falciparum	AY282930	Homo sapiens	Worldwide Tropical regions	Joy,D.A., Feng,X., Mu,J., Furuya,T., Chotivanich,K., Krettli,A.U., Ho,M., Wang,A., White,N.J., Suh,E., Beerli,P. and Su,X.Z. 2003. Early origin and recent expansion of Plasmodium falciparum. Science 300 (5617), 318-321
P. falciparum	GQ355474	Pan paniscus	Republic of the Congo	Krief,S., Escalante,A.A., Pacheco,M.A., Mugisha,L., Andre,C., Halbwax,M., Fischer,A., Krief,J.M., Kasenene,J.M., Crandfield,M., Cornejo,O.E., Chavatte,J.M., Lin,C., Letourneur,F., Gruner,A.C., McCutchan,T.F., Renia,L. and Snounou,G. 2010. On the Diversity of Malaria Parasites in African Apes and the Origin of Plasmodium falciparum from Bonobos. PLoS Pathog. 6 (2), E1000765
P. falciparum (isolate 11)	JX893155	Pan troglodytes	Republic of the Congo	This study
P. falciparum (isolate 14)	JX893150	Pan troglodytes	Republic of the Congo	This study
P. falciparum (isolate 22)	JX893153	Pan troglodytes	Republic of the Congo	This study
P. falciparum (isolate 30)	JX893152	Pan troglodytes	Republic of the Congo	This study
P. juxtanucleare	NC_008279	Galliformes and domestic birds	Tropical and subtropical regions	Omori,S., Sato,Y., Isobe,T., Yukawa,M. and Murata,K. 2007. Complete nucleotide sequences of the mitochondrial genomes of two avian malaria protozoa, Plasmodium gallinaceum and Plasmodium juxtanucleare. Parasitol. Res. 100 (3), 661-664
P. gallinaceum	NC_008288	Galliformes and Sphenisciformes
P. floridense	NC_009961	Anolis sagrei	Caribbean	Perkins,S.L. 2006. Whole genome amplification and sequencing of mitochondrial DNA of saurian malaria parasites. Unpublished. NCBI Direct Submission.
P. mexicanum	NC_009960	Sceloporus occidentalis	California, USA
