# Supplementary material for: Malarial parasite diversity in chimpanzees: the value of comparative approaches to ascertain the evolution of Plasmodium falciparum antigens
Source: Malar J. 2013 Sep 17;12:328. doi: 10.1186/1475-2875-12-328 (PMC3848613; doi:10.1186/1475-2875-12-328)
Supplement: Additional file 4 — A complete list of Plasmodium species included in all the analyses (dhfr, csp, msp2 and var2CSA). [file 1475-2875-12-328-S4.xlsx]

## Sheet: dhfr-ts
Additional file 4. Plasmodium species included in our analysis. A) Gene: dhfr-ts
Toatal sequences analyzed: 27
Species - Strain	NCBI No.	Refrences
Plasmodium gallinaceum	AY033582	Peterson,D.S. 2001. Plasmodium gallinaceum: cloning and characterization ofdihydrofolate reductase/thymidylate synthase. Exp. Parasitol. 99 (2), 111-114
P. billcollinsi	GQ369534	Krief,S., Escalante,A.A., Pacheco,M.A., Mugisha,L., Andre,C., Halbwax,M., Fischer,A., Krief,J.M., Kasenene,J.M., Crandfield,M., Cornejo,O.E., Chavatte,J.M., Lin,C., Letourneur,F., Gruner,A.C., McCutchan,T.F., Renia,L. and Snounou,G. 2010. On the Diversity of Malaria Parasites in African Apes and the Origin of Plasmodium falciparum from Bonobos. PLoS Pathog. 6 (2), E1000765
P. gaboni -chimpanzee No. 39	JX893168	This study
P. billbrayi - (Shegue)	GQ369535	Krief,S., Escalante,A.A., Pacheco,M.A., Mugisha,L., Andre,C., Halbwax,M., Fischer,A., Krief,J.M., Kasenene,J.M., Crandfield,M., Cornejo,O.E., Chavatte,J.M., Lin,C., Letourneur,F., Gruner,A.C., McCutchan,T.F., Renia,L. and Snounou,G. 2010. On the Diversity of Malaria Parasites in African Apes and the Origin of Plasmodium falciparum from Bonobos. PLoS Pathog. 6 (2), E1000765
P. reichenowi - chimpanzee No. 20	JX893167	This study
P. reichenowi	GQ369533	Krief,S., Escalante,A.A., Pacheco,M.A., Mugisha,L., Andre,C., Halbwax,M., Fischer,A., Krief,J.M., Kasenene,J.M., Crandfield,M., Cornejo,O.E., Chavatte,J.M., Lin,C., Letourneur,F., Gruner,A.C., McCutchan,T.F., Renia,L. and Snounou,G. 2010. On the Diversity of Malaria Parasites in African Apes and the Origin of Plasmodium falciparum from Bonobos. PLoS Pathog. 6 (2), E1000765
P. reichenowi - DRC- (Shegue)	GQ369532	Krief,S., Escalante,A.A., Pacheco,M.A., Mugisha,L., Andre,C., Halbwax,M., Fischer,A., Krief,J.M., Kasenene,J.M., Crandfield,M., Cornejo,O.E., Chavatte,J.M., Lin,C., Letourneur,F., Gruner,A.C., McCutchan,T.F., Renia,L. and Snounou,G. 2010. On the Diversity of Malaria Parasites in African Apes and the Origin of Plasmodium falciparum from Bonobos. PLoS Pathog. 6 (2), E1000765
P. falciparum - 3D7	AL844503	Hall,N., et al. 2002. Sequence of Plasmodium falciparum chromosomes 1, 3-9 and 13. Nature 419 (6906), 527-531
P. falciparum -Senegal	EU046230	Noranate,N., Durand,R., Tall,A., Marrama,L., Spiegel,A., Sokhna,C., Pradines,B., Cojean,S., Guillotte,M., Bischoff,E., Ekala,M.T., Bouchier,C., Fandeur,T., Ariey,F., Patarapotikul,J., Bras,J.L., Trape,J.F., Rogier,C. and Mercereau-Puijalon,O. 2007. Rapid Dissemination of Plasmodium falciparum Drug ResistanceDespite Strictly Controlled Antimalarial Use. PLoS ONE 2, E139
P. yoelii - EL	JX893163	This study
P. vinckei brucechwatti	JX893157	This study
P. vinckei petteri	JX893156	This study
P. vinckei - EH	JX893162	This study
P. chabaudi chabaudi	XM_740285	Hall,N., et al. 2005. A comprehensive survey of the Plasmodium life cycle by genomic,transcriptomic, and proteomic analyses. Science 307 (5706), 82-86
P. chabaudi	M30834	Cowman,A.F. and Lew,A.M. 1989. Antifolate drug selection results in duplication and rearrangementof chromosome 7 in Plasmodium chabaudi. Mol. Cell. Biol. 9 (11), 5182-5188
P. berghei - ANKA	U12275	van Dijk,M.R., McConkey,G.A., Vinkenoog,R., Waters,A.P. and Janse,C.J. 1994. Mechanisms of pyrimethamine resistance in two different strains ofPlasmodium berghei. Mol. Biochem. Parasitol. 68 (1), 167-171
P. malariae	AY846633	Tanomsing,N., Imwong,M., Pukrittayakamee,S., Chotivanich,K., Looareesuwan,S., Mayxay,M., Dolecek,C., Hien,T.T., do Rosario,V.E., Arez,A.P., Michon,P., Snounou,G., White,N.J. and Day,N.P. 2007. Genetic analysis of the dihydrofolate reductase-thymidylate synthase gene from geographically diverse isolates of Plasmodium malariae. Antimicrob. Agents Chemother. 51 (10), 3523-3530
P. brasilianum -Peruvian III	EF188274	Tanomsing,N., Imwong,M., Pukrittayakamee,S., Chotivanich,K., Looareesuwan,S., Mayxay,M., Dolecek,C., Hien,T.T., do Rosario,V.E., Arez,A.P., Michon,P., Snounou,G., White,N.J. and Day,N.P. 2007. Genetic analysis of the dihydrofolate reductase-thymidylate synthase gene from geographically diverse isolates of Plasmodium malariae. Antimicrob. Agents Chemother. 51 (10), 3523-3530
P. gonderi	JX893166	This study
P. fragile	JX893161	This study
P. coatneyi	JX893159	This study
P. cynomolgi - RO	JX893164	This study
P. knowlesi - H	AM910987	Pain,A., et al. 2008. The genome of the simian and human malaria parasite Plasmodium knowlesi. Nature 455 (7214), 799-803
P. fieldi	JX893158	This study
P. hylobati	JX893165	This study
P. inui inui	JX893160	This study
P. vivax - KNIH98-1349	DQ514920	Lee,W.J., Kim,H.H., Choi,Y.K., Choi,K.M., Kim,M.A., Kim,J.Y., Sattabongkot,J., Sohn,Y., Kim,H., Lee,J.K., Park,H.S. and Lee,H.W. 2010. Analysis of the dihydrofolate reductase-thymidylate synthase gene sequences in Plasmodium vivax field isolates that failed chloroquine treatment. Malar. J. 9, 331

## Sheet: CSP
Additional file 4. Plasmodium species included in our analysis. B) Gene: csp
Toatal sequences analyzed: 24
Species - Strain	NCBI No.	Refrences
Plasmodium gallinaceum	U65959	McCutchan,T.F., Kissinger,J.C., Touray,M.G., Rogers,M.J., Li,J., Sullivan,M., Braga,E.M., Krettli,A.U. and Miller,L.H. 1996. Comparison of circumsporozoite proteins from avian and mammalian malarias: biological and phylogenetic implications. Proc. Natl. Acad. Sci. U.S.A. 93 (21), 11889-11894
P. billcollinsi	JX899657	This study
P. billbrayi (Shegue)	JX899659	This study
P. gaboni - chimpanzee No. 39	JX899661	This study
P. reichenowi- SANGER	M60972	Lal ,A.A. and Goldman,I.F. 1991. Circumsporozoite protein gene from Plasmodium reichenowi, a chimpanzee malaria parasite evolutionarily related to the human malaria parasite Plasmodium falciparumJ. Biol. Chem. 266 (11), 6686-6689
Plasmodium sp. - DRC (Shegue)	JX899658	This study
Plasmodium sp. - chimpanzee No. 20	JX899660	This study
P. falciparum - chimpanzee No. 22	JX899662	This study
P. falciparum - chimpanzee No. 30	JX899663	This study
P. falciparum - chimpanzee No. 14	JX899664	This study
P. falciparum -3D7	XM_001351086	Hall,N., et al. 2002. Sequence of Plasmodium falciparum chromosomes 1, 3-9 and 13. Nature 419 (6906), 527-531
P. malariae	P13815	Lal,A.A., de la Cruz,V.F., Campbell,G.H., Procell,P.M., Collins,W.E. and McCutchan,T.F. 1988. Structure of the circumsporozoite gene of Plasmodium malariae. Mol. Biochem. Parasitol. 30 (3), 291-294
P. berghei -ANKA	P06915	Eichinger,D.J., Arnot,D.E., Tam,J.P., Nussenzweig,V. and Enea,V. 1986. Circumsporozoite protein of Plasmodium berghei: gene cloning and identification of the immunodominant epitopes. Mol. Cell. Biol. 6 (11), 3965-3972
P. yoelii yoelli	P06914	Lal, A.A., de la Cruz,V.F., Welsh,J.A., Charoenvit,Y., Maloy,W.L. and McCutchan,T.F. 1987. Structure of the gene encoding the circumsporozoite protein of Plasmodium yoelii. A rodent model for examining antimalarial sporozoite vaccines. J. Biol. Chem. 262 (7), 2937-2940
P. gonderi	JX899665	This study
Plasmodium sp. - Mandrill	JX899667	This study
P. coatneyi	JQ308499	Pacheco,M.A., Reid,M.J., Schillaci,M.A., Lowenberger,C.A., Galdikas,B.M., Jones-Engel,L. and Escalante,A.A. 2012. The origin of malarial parasites in orangutans. PLoS ONE 7 (4), E34990
P. knowlesi - H	P02894	Ozaki,L.S., Svec,P., Nussenzweig,R.S., Nussenzweig,V. Godson,G.N. 1983. Structure of the plasmodium knowlesi gene coding for thecircumsporozoite protein. Cell 34 (3), 815-822
P. fragile	JX899666	This study
P. cynomolgi - Gombak	M15100	Galinski,M.R., Arnot,D.E., Cochrane,A.H., Barnwell,J.W., Nussenzweig,R.S. and Enea,V. 1987. The circumsporozoite gene of the Plasmodium cynomolgi complex. Cell 48 (2), 311-319
P. hylobati	JQ308506	Pacheco,M.A., Reid,M.J., Schillaci,M.A., Lowenberger,C.A., Galdikas,B.M., Jones-Engel,L. and Escalante,A.A. 2012. The origin of malarial parasites in orangutans. PLoS ONE 7 (4), E34990
Plasmodium sp. - Orangutan	AFI80538	Pacheco,M.A., Reid,M.J., Schillaci,M.A., Lowenberger,C.A., Galdikas,B.M., Jones-Engel,L. and Escalante,A.A. 2012. The origin of malarial parasites in orangutans. PLoS ONE 7 (4), E34991
P. inui -Hawking	JX899656	This study
P. vivax -Thai III	JQ308498	Pacheco,M.A., Reid,M.J., Schillaci,M.A., Lowenberger,C.A., Galdikas,B.M., Jones-Engel,L. and Escalante,A.A. 2012. The origin of malarial parasites in orangutans. PLoS ONE 7 (4), E34991

## Sheet: msp2
Additional file 4. Plasmodium species included in our analysis. C) Gene: msp2
Toatal sequences analyzed: 165
Species - Strain	NCBI No.	Refrences
P. reichenowi - chimpanzee No. 20 (clone20B)	JX893171	This study
Plasmodium sp. - chimpanzee No. 20 (clone 20BB)	JX893169	This study
Plasmodium sp. - chimpanzee No. 20 (clone 20A)	JX899678	This study
Plasmodium sp.- (Shegue)	JX893170	This study
P. reichenowi - Sanger	Y14731	Dubbeld,M.A., Kocken,C.H. and Thomas,A.W. 1998. Merozoite surface protein 2 of Plasmodium reichenowi is a unique mosaic of Plasmodium falciparum allelic forms and species-specific elements. Mol. Biochem. Parasitol. 92 (1), 187-192
P. falciparum - 3D7	XM_001349542	Gardner,M.J., et al. 2002. Genome sequence of the human malaria parasite Plasmodium falciparum. Nature 419 (6906), 498-511
P. falciparum (N=81 seqs)	GQ890790 - GQ890871	Jongwutiwes,S., Putaporntip,C. and Hughes,A.L. 2010. Bottleneck effects on vaccine-candidate antigen diversity of malaria parasites in Thailand. Vaccine 28 (18), 3112-3117
P. falciparum - FC27	J03828	Smythe,J.A., Coppel,R.L., Brown,G.V., Ramasamy,R., Kemp,D.J. Anders,R.F. 1988. Identification of two integral membrane proteins of Plasmodium falciparum. Proc. Natl. Acad. Sci. U.S.A. 85 (14), 5195-5199
P. falciparum (N=77 seqs)	EU810410-EU810489	Putaporntip,C., Jongwutiwes,S. and Hughes,A.L. 2008. Differential selective pressures on the merozoite surface protein 2 locus of Plasmodium falciparum in a low endemic area. Gene 427 (1-2), 51-57

## Sheet: Var2CSA
Additional file 4. Plasmodium species included in our analysis. D) Gene: var2CSA
Toatal sequences analyzed: 32
Species - Strain/Isolate	NCBI No.	Refrences
P. falciparum - chimpanzee No. 14	JX899670	This study
P. falciparum - chimpanzee No. 22	JX899671	This study
P. falciparum - chimpanzee No. 30	JX899669	This study
Plasmodium sp.- (Shuegue 1A)	JX899675	This study
Plasmodium sp.- (Shuegue A)	JX899676	This study
Plasmodium sp.- chimpanzee No. 20	JX899672	This study
P. gaboni - chimpanzee No. 39 (Clone 39BA)	JX899673	This study
P. gaboni - chimpanzee No. 39 (Clone 39B)	JX899674	This study
P. falciparum - chimpanzee No. 70 (Clone 70B)	JX899677	This study
P. falciparum - chimpanzee No. 70 (Clone 70C)	JX899668	This study
P. reichenowi- SANGER	http://www.sanger.ac.uk
P. falciparum IT4_var4	AY372123	kraemer,S.M. and Smith,J.D. 2003. Evidence for the importance of genetic structuring to the structural and functional specialization of the Plasmodium falciparum var gene family. Mol. Microbiol. 50 (5), 1527-1538
P. falciparum P13	EF614232	Bockhorst,J., Lu,F., Janes,J.H., Keebler,J., Gamain,B., Awadalla,P., Su,X.Z., Samudrala,R., Jojic,N. and Smith,J.D. 2007. Structural polymorphism and diversifying selection on the pregnancy malaria vaccine candidate VAR2CSA. Mol. Biochem. Parasitol. 155 (2), 103-112
P. falciparum KMWII	EF614230	Bockhorst,J., Lu,F., Janes,J.H., Keebler,J., Gamain,B., Awadalla,P., Su,X.Z., Samudrala,R., Jojic,N. and Smith,J.D. 2007. Structural polymorphism and diversifying selection on the pregnancy malaria vaccine candidate VAR2CSA. Mol. Biochem. Parasitol. 155 (2), 103-112
P. falciparum V1S	EF614224	Bockhorst,J., Lu,F., Janes,J.H., Keebler,J., Gamain,B., Awadalla,P., Su,X.Z., Samudrala,R., Jojic,N. and Smith,J.D. 2007. Structural polymorphism and diversifying selection on the pregnancy malaria vaccine candidate VAR2CSA. Mol. Biochem. Parasitol. 155 (2), 103-112
P. falciparum 7G8	DQ408073	Trimnell,A.R., Kraemer,S.M., Mukherjee,S., Phippard,D.J., Janes,J.H., Flamoe,E., Su,X.Z., Awadalla,P. and Smith,J.D. 2006. Global genetic diversity and evolution of var genes associated with placental and severe childhood malaria. Biochem. Parasitol. 148 (2), 169-180
P. falciparum MTS1	EF614227	Bockhorst,J., Lu,F., Janes,J.H., Keebler,J., Gamain,B., Awadalla,P., Su,X.Z., Samudrala,R., Jojic,N. and Smith,J.D. 2007. Structural polymorphism and diversifying selection on the pregnancy malaria vaccine candidate VAR2CSA. Mol. Biochem. Parasitol. 155 (2), 103-112
P. falciparum Dd2	AY372121	kraemer,S.M. and Smith,J.D. 2003. Evidence for the importance of genetic structuring to the structural and functional specialization of the Plasmodium falciparum var gene family. Mol. Microbiol. 50 (5), 1527-1538
P. falciparum WR80	EF614228	Bockhorst,J., Lu,F., Janes,J.H., Keebler,J., Gamain,B., Awadalla,P., Su,X.Z., Samudrala,R., Jojic,N. and Smith,J.D. 2007. Structural polymorphism and diversifying selection on the pregnancy malaria vaccine candidate VAR2CSA. Mol. Biochem. Parasitol. 155 (2), 103-112
P. falciparum Indo	EF614226	Bockhorst,J., Lu,F., Janes,J.H., Keebler,J., Gamain,B., Awadalla,P., Su,X.Z., Samudrala,R., Jojic,N. and Smith,J.D. 2007. Structural polymorphism and diversifying selection on the pregnancy malaria vaccine candidate VAR2CSA. Mol. Biochem. Parasitol. 155 (2), 103-112
P. falciparum 124-8	EF614229	Bockhorst,J., Lu,F., Janes,J.H., Keebler,J., Gamain,B., Awadalla,P., Su,X.Z., Samudrala,R., Jojic,N. and Smith,J.D. 2007. Structural polymorphism and diversifying selection on the pregnancy malaria vaccine candidate VAR2CSA. Mol. Biochem. Parasitol. 155 (2), 103-112
P. falciparum 3D7	XM_0011350379	Gardner,M.J., et al. 2002. Genome sequence of the human malaria parasite Plasmodium falciparum. Nature 419 (6906), 498-511
P. falciparum T2C6	EF614225	Bockhorst,J., Lu,F., Janes,J.H., Keebler,J., Gamain,B., Awadalla,P., Su,X.Z., Samudrala,R., Jojic,N. and Smith,J.D. 2007. Structural polymorphism and diversifying selection on the pregnancy malaria vaccine candidate VAR2CSA. Mol. Biochem. Parasitol. 155 (2), 103-112
P. falciparum MC	AY372127	kraemer,S.M. and Smith,J.D. 2003. Evidence for the importance of genetic structuring to the structural and functional specialization of the Plasmodium falciparum var gene family. Mol. Microbiol. 50 (5), 1527-1538
P. falciparum M24	EF614231	Bockhorst,J., Lu,F., Janes,J.H., Keebler,J., Gamain,B., Awadalla,P., Su,X.Z., Samudrala,R., Jojic,N. and Smith,J.D. 2007. Structural polymorphism and diversifying selection on the pregnancy malaria vaccine candidate VAR2CSA. Mol. Biochem. Parasitol. 155 (2), 103-112
P. falciparum HB3_var2csaA_supercontig1_262	http://www.broad.mit.edu
P. falciparum HB3_var2csaB_supercontig1_295	http://www.broad.mit.edu
P. falciparum RAJ116	http://www.broad.mit.edu
P. falciparum IGH	http://www.broad.mit.edu
P. falciparum Ghana c17389	http://www.sanger.ac.uk
P. falciparum Ghana Clin35	http://www.sanger.ac.uk
P. falciparum Ghana Clin72	http://www.sanger.ac.uk
